# Supplementary material for: Chromium Flavonoid Complexation in an Antioxidant Capacity Role
Source: Int J Mol Sci. 2022 Jun 28;23(13):7171. doi: 10.3390/ijms23137171 (PMC9266733; doi:10.3390/ijms23137171)
Supplement: Supplementary file 1 [file ijms-23-07171-s001.zip]

Archive with 1 entries (1 files):
- ijms-1708316-supplementary.pdf
